# Supplementary material for: A New Horizon in Reproductive Research with Pluripotent Stem Cells: Successful In Vitro Gametogenesis in Rodents, Its Application to Large Animals, and Future In Vitro Reconstitution of Reproductive Organs Such as “Uteroid” and “Oviductoid”
Source: Biology (Basel). 2022 Jun 29;11(7):987. doi: 10.3390/biology11070987 (PMC9312112; doi:10.3390/biology11070987)
Supplement: Supplementary file 1 [file biology-11-00987-s001.zip]

Archive with 2 entries (1 files):
- biology-1769085-supplementary/
- biology-1769085-supplementary/MDPI_review_supple.pdf
